# Supplementary material for: Creating a driving profile for older adults using GPS devices and naturalistic driving methodology
Source: F1000Res. 2016 Dec 7;5:2376. Originally published 2016 Sep 26. [Version 2] doi: 10.12688/f1000research.9608.2 (PMC5133689; doi:10.12688/f1000research.9608.2)
Supplement: Creating a driving profile for older adults using GPS devices and naturalistic driving methodology — Dataset legend: id: Participant ID; numofdays: Number of days driven; numtripsover5mo: Number of trips driven over 5 months; trips_at_night5mo: Number of trips driven at night over 5 months; trips_w_HB5mo: Number of trips driven with hard braking events over 5 months; trips_w_SA5mo: Number of trips driven sudden acceleration events over 5 months; trips_speeding5mo: Number of trips driven with speeding events over 5 months; hours_speeding5mo: Number of hours speeding over 5 months; tot_dist_driven5mo: Total distance (miles) driven over 5 months; tot_drv_hrs5mo: Total number of hours driven over 5 months; avg_trip_miles5mo: Average trip miles over 5 months; avg_trip_mins5mo: Average trips minutes over 5 months; trips_at_night: Number of trips at night over 5 months. [file f1000research-5-11171-s0000.tgz]

Archive with 1 entries (1 files):
- 2c52d228-e990-408a-b316-946f4e067561_Final_Dataset.csv
