# Supplementary material for: Creating a driving profile for older adults using GPS devices and naturalistic driving methodology
Source: F1000Res. 2016 Dec 7;5:2376. Originally published 2016 Sep 26. [Version 2] doi: 10.12688/f1000research.9608.2 (PMC5133689; doi:10.12688/f1000research.9608.2)
Supplement: Creating a driving profile for older adults using GPS devices and naturalistic driving methodology — Dataset legend: id: Participant ID; numofdays: Number of days driven; numtripsover5mo: Number of trips driven over 5 months; trips_at_night5mo: Number of trips driven at night over 5 months; trips_w_HB5mo: Number of trips driven with hard braking events over 5 months; trips_w_SA5mo: Number of trips driven sudden acceleration events over 5 months; trips_speeding5mo: Number of trips driven with speeding events over 5 months; hours_speeding5mo: Number of hours speeding over 5 months; tot_dist_driven5mo: Total distance (miles) driven over 5 months; tot_drv_hrs5mo: Total number of hours driven over 5 months; avg_trip_miles5mo: Average trip miles over 5 months; avg_trip_mins5mo: Average trips minutes over 5 months; trips_at_night: Number of trips at night over 5 months. [file f1000research-5-11171-s0000.tgz › 2c52d228-e990-408a-b316-946f4e067561_Final_Dataset.csv]

id	numofdays	numtrips	numtripsover5mo	trips_at_night5mo	trips_w_HB5mo	trips_w_SA5mo	trips_speeding5mo	hours_speeding5mo	tot_dist_driven5mo	tot_drv_hrs5mo	avg_trip_miles5mo	avg_trip_mins5mo	trips_at_night
A	153.00	1090.00	1090.00	100.00	201.00	35.00	225.00	16.32	13041.09	358.83	11.96	19.75	100.00
B	153.00	596.00	596.00	40.00	121.00	124.00	18.00	3.96	4905.54	174.22	8.23	17.54	40.00
C	153.00	509.00	509.00	33.00	4.00	4.00	0.00	0.00	2381.22	96.17	4.68	11.34	33.00
D	153.00	669.00	669.00	47.00	87.00	124.00	0.00	0.00	2955.24	145.45	4.42	13.04	47.00
E	116.00	592.00	780.83	13.19	73.86	43.53	79.14	5.68	14790.56	356.36	24.98	36.12	10.00
